# Supplementary material for: Usefulness of the Early Increase of Peripheral Blood Lymphocyte Count in Predicting Clinical Outcomes for Patients with Advanced Hepatocellular Carcinoma Treated with Durvalumab Plus Tremelimumab
Source: Cancers (Basel). 2025 Apr 9;17(8):1274. doi: 10.3390/cancers17081274 (PMC12025802; doi:10.3390/cancers17081274)
Supplement: Supplementary file 1 [file cancers-17-01274-s001.zip]

Archive with 8 entries (8 files):
- Figure S1.pptx
- Figure S2.pptx
- Figure S3.pptx
- Figure S4.pptx
- Table S1.xlsx
- Table S2.xlsx
- Table S3.xlsx
- Table S4.xlsx
