# Supplementary material for: Usefulness of the Early Increase of Peripheral Blood Lymphocyte Count in Predicting Clinical Outcomes for Patients with Advanced Hepatocellular Carcinoma Treated with Durvalumab Plus Tremelimumab
Source: Cancers (Basel). 2025 Apr 9;17(8):1274. doi: 10.3390/cancers17081274 (PMC12025802; doi:10.3390/cancers17081274)
Supplement: Supplementary file 1 [file cancers-17-01274-s001.zip › Table S1.xlsx]

## Sheet: TableS1
	Table S1. The best radiological therapeutic response (Response Evaluation Criteria in Solid Tumors version 1.1) to durvalumab plus tremelimumab treatment.
		Whole cohort		1st-line	later-line	p value
	n	30		15	15
	CR	2 (6.7)		2 (13.3)	0 (0.0)
	PR	7 (23.3)		3 (20.0)	4 (26.7)
	SD	7 (23.3)		3 (20.0)	4 (26.7)
	PD	14 (46.7)		7 (46.7)	7 (46.7)
	ORR	0.3		0.333	0.267	1
	DCR	0.533		0.533	0.533	1
	Data are presented as n (%).
	Abbreviations: CR, complete response; PR, partial response; SD, stable disease;
	PD, progressive disease; ORR, objective response rate; DCR, disease control rate.
