# Supplementary material for: Usefulness of the Early Increase of Peripheral Blood Lymphocyte Count in Predicting Clinical Outcomes for Patients with Advanced Hepatocellular Carcinoma Treated with Durvalumab Plus Tremelimumab
Source: Cancers (Basel). 2025 Apr 9;17(8):1274. doi: 10.3390/cancers17081274 (PMC12025802; doi:10.3390/cancers17081274)
Supplement: Supplementary file 1 [file cancers-17-01274-s001.zip › Table S2.xlsx]

## Sheet: TableS2
	Table S2. Cox regression analysis to determine the predictors associated with overall survival.
				Univariate analysis								Multivariate analysis
				HR	(	95% CI			)	p value		HR	(	95% CI			)	p value
	Age		years	1.035	(	0.947	-	1.13	)	0.45
	Gender		male/female	1.383	(	0.166	-	11.519	)	0.764
	ECOG PS		0/1	1.783	(	0.357	-	8.899	)	0.481
	Etiology		viral/non-viral	0.355	(	0.071	-	1.771	)	0.207
	Dur/Tre treatment line		1st/later	0.621	(	0.148	-	2.615	)	0.516
	imAEs		positive/negative	0.129	(	0.028	-	0.6	)	0.009		0.111	(	0.019	-	0.662	)	0.016
	Data data at Dur/Tre introduction
		AFP	above/less than 400 ng/mL	4.829	(	1.143	-	20.409	)	0.032		10.848	(	1.804	-	65.229	)	0.009
		WBC count	/μL	1	(	1	-	1.001	)	0.093
		Neutrophil count	/μL	1	(	1	-	1	)	0.061
		Monocyte count	/μL	1	(	0.997	-	1.003	)	0.981
		Lymphocyte count	/μL	1	(	0.999	-	1.002	)	0.64
		NLR		1.276	(	0.865	-	1.882	)	0.22
		LMR		1.032	(	0.691	-	1.541	)	0.879
		PLR		1.003	(	0.994	-	1.013	)	0.518
	Data at 2 weeks after Dur/Tre introduction
		WBC count	/μL	1	(	1	-	1	)	0.075
		Neutrophil count	/μL	1	(	1	-	1	)	0.071
		Monocyte count	/μL	1	(	0.998	-	1.002	)	0.921
		Lymphocyte count	/μL	1	(	0.999	-	1.001	)	0.689
		NLR		1.16	(	0.965	-	1.394	)	0.115
		LMR		0.752	(	0.471	-	1.201	)	0.233
		PLR		1.008	(	0.995	-	1.021	)	0.237
	ΔNeutrophil		/μL	1	(	1	-	1.001	)	0.609
	ΔMonocyte		/μL	0.999	(	0.995	-	1.004	)	0.817
	ΔLymphocyte		above/less than +245/μL	0.435	(	0.086	-	2.194	)	0.313
	Abbreviations: HR, hazard ratio; CI, confidence interval; ECOG PS, Eastern Cooperative Oncology Group performance status;
	imAEs, immune-mediated adverse events; Dur/Tre, durvalumab plus tremelimumab; AFP, alpha-fetoprotein;
	WBC, white blood cell; NLR, neutrophil-to-lymphocyte ratio; LMR, lymphocyte-to-monocyte ratio; PLR, platelet-to-lymphocyte ratio;
	ΔNeutrophil, ΔMonocyte and ΔLymphocyte; calculated as the change of the amount of neutrophil, monocyte and lymphocyte count between at baseline and at 2 weeks after durvalumab plus tremelimumab introduction.
