# Supplementary material for: Usefulness of the Early Increase of Peripheral Blood Lymphocyte Count in Predicting Clinical Outcomes for Patients with Advanced Hepatocellular Carcinoma Treated with Durvalumab Plus Tremelimumab
Source: Cancers (Basel). 2025 Apr 9;17(8):1274. doi: 10.3390/cancers17081274 (PMC12025802; doi:10.3390/cancers17081274)
Supplement: Supplementary file 1 [file cancers-17-01274-s001.zip › Table S3.xlsx]

## Sheet: TableS3
	Table S3. Immune-mediated adverse events (imAEs) associated with durvalumab plus tremelimumab in the whole cohort.
	imAE		Any grade, n (%)		Grade 3 or higher, n (%)
	Total		22 (73.3)		11 (36.6)
	Fever		10 (33.3)		1 (3.3)
	Rash/Pruritus		7 (23.3)		1 (3.3)
	Hepatitis/Liver dysfunction		7 (23.3)		2 (6.6)
	Hypopituitarism		7 (23.3)		3 (10.0)
	Colitis/Diarrhea		6 (20.0)		5 (16.6)
	Thyroid dysfunction		5 (16.6)		1 (3.3)
	Interstitial pneumonia		2 (6.6)		2 (6.6)
	Arthritis		2 (6.6)		0 (0.0)
	Myocarditis		1 (3.3)		0 (0.0)
	Myositis		1 (3.3)		1 (3.3)
	Requiring high‑dose steroid		7 (23.3)		7 (23.3)
	Abbreviations: imAEs, immune-mediated adverse events.
