# Supplementary material for: Usefulness of the Early Increase of Peripheral Blood Lymphocyte Count in Predicting Clinical Outcomes for Patients with Advanced Hepatocellular Carcinoma Treated with Durvalumab Plus Tremelimumab
Source: Cancers (Basel). 2025 Apr 9;17(8):1274. doi: 10.3390/cancers17081274 (PMC12025802; doi:10.3390/cancers17081274)
Supplement: Supplementary file 1 [file cancers-17-01274-s001.zip › Table S4.xlsx]

## Sheet: TableS4
	Table S4. Logistic regression analysis to determine the predictors associated with any grade immune-mediated adverse events.
				Univariate analysis								Multivariate analysis
				HR	(	95% CI			)	p value		HR	(	95% CI			)	p value
	Age		years	1.025	(	0.947	-	1.108	)	0.542
	Gender		male/female	0.6	(	0.058	-	6.213	)	0.668
	Etiology		viral/non-viral	0.577	(	0.104	-	3.186	)	0.528
	Dur/Tre treatment line		1st/later	0.688	(	0.125	-	3.786	)	0.667
	Data data at Dur/Tre introduction
		WBC count	/μL	0.999	(	0.999	-	1	)	0.025		0.998	(	0.993	-	1.003	)	0.466
		Neutrophil count	/μL	0.999	(	0.999	-	1	)	0.027		1.002	(	0.996	-	1.008	)	0.533
		Monocyte count	/μL	0.995	(	0.99	-	1	)	0.044		0.998	(	0.99	-	1.007	)	0.706
		Lymphocyte count	/μL	1	(	0.998	-	1.001	)	0.728
		NLR		0.583	(	0.344	-	0.988	)	0.045		0.381	(	0.042	-	3.476	)	0.392
		LMR		1.54	(	0.805	-	2.947	)	0.192
		PLR		0.993	(	0.981	-	1.004	)	0.204
	Data at 2 weeks after Dur/Tre introduction
		WBC count	/μL	1	(	0.999	-	1	)	0.083
		Neutrophil count	/μL	1	(	0.999	-	1	)	0.067
		Monocyte count	/μL	0.997	(	0.994	-	1.001	)	0.125
		Lymphocyte count	/μL	1.001	(	0.999	-	1.002	)	0.326
		NLR		0.766	(	0.561	-	1.046	)	0.094
		LMR		2.23	(	0.945	-	5.265	)	0.067
		PLR		0.988	(	0.973	-	1.004	)	0.134
	ΔNeutrophil		/μL	1	(	0.999	-	1.001	)	0.986
	ΔMonocyte		/μL	0.998	(	0.994	-	1.003	)	0.458
	ΔLymphocyte		/μL	1.002	(	1	-	1.005	)	0.091
	Abbreviations: HR, hazard ratio; CI, confidence interval; Dur/Tre, durvalumab plus tremelimumab;
	WBC, white blood cell; NLR, neutrophil-to-lymphocyte ratio; LMR, lymphocyte-to-monocyte ratio; PLR, platelet-to-lymphocyte ratio;
	ΔNeutrophil, ΔMonocyte and ΔLymphocyte; calculated as the change of the amount of neutrophil, monocyte and lymphocyte count between at baseline and at 2 weeks after durvalumab plus tremelimumab introduction.
